# Supplementary material for: Genomic characterization of Lacticaseibacillus paracasei strains from Greek fermented olives reveals common and unique characteristics and distinct clades
Source: Appl Environ Microbiol. 2026 Mar 30;92(4):e00515-26. doi: 10.1128/aem.00515-26 (PMC13101490; doi:10.1128/aem.00515-26)
Supplement: Table S1 — Prophages in the three genomes. [file aem.00515-26-s0001.xlsx]

## Sheet: prophages
Table S1: prophages in the three genomes
OLXI-9 contig IDs	Gene ID	Start	End	Strand	OLXI-1 contig IDs	Gene ID	Start	End	Strand	OLXI-6 contig IDs	Gene ID	Start	End	Strand
c_000000000002	ID=289	295	1321	+	c_000000000002	ID=237	6584	6887	-	c_000000000007	ID=1121	10819	12268	-	ID=1121
c_000000000002	ID=290	1828	2296	+	c_000000000002	ID=238	7565	8579	-	c_000000000007	ID=1202	99942	105651	-	ID=1202
c_000000000002	ID=299	9855	10206	+	c_000000000002	ID=277	53375	53822	-	c_000000000007	ID=1206	107706	108852	-	ID=1206
c_000000000002	ID=302	14662	16573	+	c_000000000002	ID=278	53818	54025	-	c_000000000007	ID=1207	108862	109471	-	ID=1207
c_000000000002	ID=303	16572	20517	+	c_000000000002	ID=279	54005	54392	-	c_000000000007	ID=1208	109463	109673	-	ID=1208
c_000000000002	ID=304	20528	20804	+	c_000000000002	ID=280	54546	54837	-	c_000000000007	ID=1209	109653	110040	-	ID=1209
c_000000000002	ID=305	21198	21531	+	c_000000000002	ID=281	54852	57333	-	c_000000000007	ID=1210	110194	110485	-	ID=1210
c_000000000002	ID=306	21575	22691	+	c_000000000002	ID=282	57333	59391	-	c_000000000007	ID=1211	110494	113182	-	ID=1211
c_000000000002	ID=307	22881	23268	+	c_000000000002	ID=283	59391	64254	-	c_000000000007	ID=1212	113182	115243	-	ID=1212
c_000000000002	ID=308	23849	24119	-	c_000000000002	ID=284	64376	64790	-	c_000000000007	ID=1213	115239	119832	-	ID=1213
c_000000000002	ID=309	24249	24684	+	c_000000000002	ID=285	65102	65723	-	c_000000000007	ID=1214	119850	120471	-	ID=1214
c_000000000002	ID=310	24670	25876	+	c_000000000002	ID=286	65756	66143	-	c_000000000007	ID=1215	120463	120895	-	ID=1215
c_000000000002	ID=311	25913	26684	+	c_000000000002	ID=287	66142	66529	-	c_000000000007	ID=1216	120960	121170	-	ID=1216
c_000000000002	ID=312	26934	27333	+	c_000000000002	ID=288	66528	66858	-	c_000000000007	ID=1217	121214	121682	-	ID=1217
c_000000000002	ID=313	27612	28299	+	c_000000000002	ID=289	66847	67147	-	c_000000000007	ID=1218	121688	122081	-	ID=1218
c_000000000002	ID=385	99911	100166	+	c_000000000002	ID=290	67217	67457	-	c_000000000007	ID=1219	122077	122446	-	ID=1219
c_000000000002	ID=421	132764	134765	+	c_000000000002	ID=291	67474	68677	-	c_000000000007	ID=1220	122445	122796	-	ID=1220
c_000000000002	ID=422	134761	135667	+	c_000000000002	ID=292	68718	69348	-	c_000000000007	ID=1221	122785	123205	-	ID=1221
c_000000000002	ID=423	135739	136390	+	c_000000000002	ID=293	69301	70555	-	c_000000000007	ID=1222	123268	124258	-	ID=1222
c_000000000002	ID=424	136386	137055	+	c_000000000002	ID=294	70560	70752	-	c_000000000007	ID=1223	124273	124867	-	ID=1223
c_000000000002	ID=425	137244	137346	-	c_000000000002	ID=295	70763	72455	-	c_000000000007	ID=1224	124982	125501	-	ID=1224
c_000000000002	ID=426	137374	137560	-	c_000000000002	ID=296	72497	72953	-	c_000000000007	ID=1225	125497	125824	-	ID=1225
c_000000000002	ID=427	137976	138339	+	c_000000000002	ID=297	73152	73947	-	c_000000000007	ID=1226	125833	126979	-	ID=1226
c_000000000002	ID=428	138398	140075	+	c_000000000002	ID=298	73936	74680	-	c_000000000007	ID=1227	126978	128526	-	ID=1227
c_000000000002	ID=429	140107	142264	+	c_000000000002	ID=299	74691	75015	-	c_000000000015	ID=1853	655	1570	-	ID=1853
c_000000000002	ID=430	142285	143311	+	c_000000000002	ID=300	75017	75347	-	c_000000000015	ID=1863	9754	10363	-	ID=1863
c_000000000002	ID=431	143364	143607	+	c_000000000002	ID=301	75333	76551	-	c_000000000015	ID=1909	54642	56199	-	ID=1909
c_000000000002	ID=432	144056	145079	+	c_000000000002	ID=302	76534	76714	-	c_000000000015	ID=1910	56188	57367	-	ID=1910
c_000000000002	ID=433	145082	146036	+	c_000000000002	ID=303	77627	78056	-	c_000000000015	ID=1911	57371	57542	-	ID=1911
c_000000000002	ID=434	146035	146998	+	c_000000000002	ID=304	78349	78568	-	c_000000000015	ID=1912	57516	59226	-	ID=1912
c_000000000002	ID=435	147014	147923	+	c_000000000002	ID=305	78630	78861	-	c_000000000015	ID=1913	59222	59693	-	ID=1913
c_000000000002	ID=436	148116	149910	+	c_000000000002	ID=306	78857	79253	-	c_000000000015	ID=1914	59833	60232	-	ID=1914
c_000000000002	ID=437	150129	150825	+	c_000000000002	ID=307	79279	79657	-	c_000000000015	ID=1915	60228	60414	-	ID=1915
c_000000000002	ID=438	150842	154397	+	c_000000000002	ID=308	79643	80198	-	c_000000000015	ID=1916	60418	60754	-	ID=1916
c_000000000002	ID=439	154396	155392	+	c_000000000002	ID=309	80194	80446	-	c_000000000015	ID=1917	60768	61191	-	ID=1917
c_000000000002	ID=440	155459	155774	-	c_000000000002	ID=310	80458	81067	-	c_000000000025	ID=2332	608	1511	-	ID=2332
c_000000000002	ID=441	156180	156522	+	c_000000000002	ID=311	81077	82001	-	c_000000000025	ID=2333	1625	2924	-	ID=2333
c_000000000002	ID=442	156534	157971	+	c_000000000002	ID=312	81987	82698	-	c_000000000025	ID=2334	2934	3381	-	ID=2334
c_000000000002	ID=443	158115	158391	+	c_000000000002	ID=313	82709	83174	-	c_000000000025	ID=2335	3377	3584	-	ID=2335
c_000000000002	ID=444	158403	158658	+	c_000000000002	ID=314	83186	83552	-	c_000000000025	ID=2336	3564	3951	-	ID=2336
c_000000000002	ID=445	158805	159324	+	c_000000000002	ID=315	83548	83803	-	c_000000000025	ID=2340	8950	13813	-	ID=2340
c_000000000002	ID=446	159313	160081	+	c_000000000002	ID=316	83789	84077	-	c_000000000025	ID=2343	15315	15702	-	ID=2343
c_000000000002	ID=447	160217	160565	+	c_000000000002	ID=317	84089	84434	-	c_000000000025	ID=2344	15701	16088	-	ID=2344
c_000000000002	ID=448	160794	160971	+	c_000000000002	ID=318	84435	85698	-	c_000000000025	ID=2345	16087	16417	-	ID=2345
c_000000000002	ID=449	161000	161249	+	c_000000000002	ID=319	85694	86531	-	c_000000000025	ID=2346	16406	16766	-	ID=2346
c_000000000002	ID=450	161285	161531	+	c_000000000002	ID=320	86523	86838	-	c_000000000025	ID=2347	16776	17016	-	ID=2347
c_000000000002	ID=451	161672	163430	+	c_000000000002	ID=321	86912	87116	-	c_000000000025	ID=2348	17033	18236	-	ID=2348
c_000000000002	ID=452	163410	165213	+	c_000000000002	ID=322	87200	87557	-	c_000000000025	ID=2349	18277	18907	-	ID=2349
c_000000000002	ID=453	165310	166102	-	c_000000000002	ID=323	87671	88358	+	c_000000000025	ID=2350	18860	20114	-	ID=2350
c_000000000002	ID=454	166132	167527	-	c_000000000002	ID=324	88326	88524	-	c_000000000025	ID=2351	20119	20311	-	ID=2351
c_000000000002	ID=455	167583	168234	-	c_000000000002	ID=325	88524	89286	-	c_000000000025	ID=2352	20322	22035	-	ID=2352
c_000000000002	ID=456	168315	169050	+	c_000000000002	ID=326	89288	89552	-	c_000000000025	ID=2353	22056	22512	-	ID=2353
c_000000000002	ID=457	169039	169309	+	c_000000000002	ID=327	89720	90386	+	c_000000000025	ID=2354	22711	23506	-	ID=2354
c_000000000002	ID=458	169837	170626	+	c_000000000002	ID=328	90442	91120	+	c_000000000025	ID=2355	23495	24239	-	ID=2355
c_000000000002	ID=459	170710	171592	+	c_000000000002	ID=337	99889	100066	-	c_000000000025	ID=2356	24250	24574	-	ID=2356
c_000000000002	ID=460	171827	172547	+	c_000000000007	ID=1214	8690	10109	-	c_000000000025	ID=2357	24576	24906	-	ID=2357
c_000000000002	ID=461	172546	173104	+	c_000000000007	ID=1216	11092	12541	-	c_000000000025	ID=2358	24892	26110	-	ID=2358
c_000000000002	ID=462	173656	174409	+	c_000000000007	ID=1296	99173	100106	+	c_000000000025	ID=2359	26093	26273	-	ID=2359
c_000000000002	ID=463	174444	175233	+	c_000000000007	ID=1301	107979	109125	-	c_000000000025	ID=2360	27186	27615	-	ID=2360
c_000000000002	ID=464	175249	176491	+	c_000000000007	ID=1302	109135	109744	-	c_000000000025	ID=2361	27688	27907	-	ID=2361
c_000000000002	ID=465	176515	178243	+	c_000000000007	ID=1303	109736	109946	-	c_000000000025	ID=2362	27908	28127	-	ID=2362
c_000000000002	ID=466	178309	182644	+	c_000000000007	ID=1304	109926	110313	-	c_000000000025	ID=2363	28189	28420	-	ID=2363
c_000000000002	ID=467	182898	183378	+	c_000000000007	ID=1305	110467	110758	-	c_000000000025	ID=2364	28416	28836	-	ID=2364
c_000000000002	ID=468	183394	184648	+	c_000000000007	ID=1306	110767	113455	-	c_000000000025	ID=2365	28838	29216	-	ID=2365
c_000000000002	ID=469	184659	184953	+	c_000000000007	ID=1307	113455	115516	-	c_000000000025	ID=2366	29202	29757	-	ID=2366
c_000000000002	ID=470	184955	185255	+	c_000000000007	ID=1308	115512	120105	-	c_000000000025	ID=2367	29753	30005	-	ID=2367
c_000000000002	ID=471	185275	188107	+	c_000000000007	ID=1309	120123	120744	-	c_000000000025	ID=2368	30017	30626	-	ID=2368
c_000000000002	ID=472	188167	188521	+	c_000000000007	ID=1310	120736	121168	-	c_000000000025	ID=2369	30636	31560	-	ID=2369
c_000000000002	ID=473	188663	189776	+	c_000000000007	ID=1311	121233	121443	-	c_000000000025	ID=2370	31546	32257	-	ID=2370
c_000000000002	ID=474	189787	190693	+	c_000000000007	ID=1312	121487	121955	-	c_000000000025	ID=2371	32268	32733	-	ID=2371
c_000000000002	ID=475	190699	191647	+	c_000000000007	ID=1313	121961	122354	-	c_000000000025	ID=2372	32745	33111	-	ID=2372
c_000000000002	ID=476	191648	192794	+	c_000000000007	ID=1314	122350	122719	-	c_000000000025	ID=2373	33107	33362	-	ID=2373
c_000000000002	ID=477	192956	194003	+	c_000000000007	ID=1315	122718	123069	-	c_000000000025	ID=2374	33348	33636	-	ID=2374
c_000000000002	ID=478	194179	194770	+	c_000000000007	ID=1316	123058	123478	-	c_000000000025	ID=2375	33648	33993	-	ID=2375
c_000000000002	ID=479	194799	196674	+	c_000000000007	ID=1317	123541	124531	-	c_000000000025	ID=2376	33994	35257	-	ID=2376
c_000000000002	ID=480	196786	197950	+	c_000000000007	ID=1318	124546	125140	-	c_000000000025	ID=2377	35253	36090	-	ID=2377
c_000000000002	ID=481	198370	199972	-	c_000000000007	ID=1319	125255	125774	-	c_000000000025	ID=2378	36082	36397	-	ID=2378
c_000000000002	ID=482	200063	200972	+	c_000000000007	ID=1320	125770	126097	-	c_000000000025	ID=2379	36471	36675	-	ID=2379
c_000000000002	ID=483	201128	202967	+	c_000000000007	ID=1321	126106	127252	-	c_000000000025	ID=2380	36759	37116	-	ID=2380
c_000000000002	ID=484	203059	203293	-	c_000000000007	ID=1322	127251	128799	-	c_000000000025	ID=2381	37230	37917	+	ID=2381
c_000000000002	ID=485	203298	203775	-	c_000000000015	ID=1974	209	1430	+	c_000000000025	ID=2382	37885	38083	-	ID=2382
c_000000000002	ID=486	204098	204470	-	c_000000000015	ID=1975	1710	2133	+	c_000000000025	ID=2383	38083	38845	-	ID=2383
c_000000000002	ID=487	204743	207038	+	c_000000000015	ID=1976	2147	2483	+	c_000000000025	ID=2384	38847	39111	-	ID=2384
c_000000000002	ID=488	207034	207562	+	c_000000000015	ID=1977	2487	2673	+	c_000000000025	ID=2385	39279	39945	+	ID=2385
c_000000000002	ID=489	207885	208389	+	c_000000000015	ID=1978	2669	3068	+	c_000000000025	ID=2386	40001	40679	+	ID=2386
c_000000000002	ID=490	208407	208722	+	c_000000000015	ID=1979	3208	3679	+	c_000000000029	ID=2505	9678	10281	+	ID=2505
c_000000000002	ID=491	209132	209936	+	c_000000000015	ID=1980	3675	5385	+	c_000000000035	ID=2653	9255	10002	-	ID=2653
c_000000000002	ID=492	210144	211158	+	c_000000000015	ID=1981	5359	5530	+	c_000000000038	ID=2722	9969	10647	-	ID=2722
c_000000000002	ID=493	211836	212139	+	c_000000000015	ID=1982	5534	6713	+	c_000000000041	ID=2791	9305	10169	-	ID=2791
c_000000000002	ID=494	212143	219211	+	c_000000000015	ID=1983	6702	8259	+
c_000000000002	ID=495	219348	220719	+	c_000000000015	ID=1993	14772	15276	+
c_000000000002	ID=496	220986	223698	+	c_000000000015	ID=1994	15356	15692	-
c_000000000002	ID=497	223704	223944	+	c_000000000015	ID=1995	15669	16977	-
c_000000000002	ID=498	224079	225813	+	c_000000000015	ID=1996	17111	17288	-
c_000000000002	ID=499	225990	227340	+	c_000000000015	ID=1997	17423	18620	-
c_000000000002	ID=500	227420	228923	+	c_000000000015	ID=1998	18623	19415	-
c_000000000002	ID=501	228935	230552	+	c_000000000015	ID=1999	19446	19767	-
c_000000000002	ID=502	230702	231701	-	c_000000000015	ID=2000	19937	20126	+
c_000000000002	ID=503	232142	233789	+	c_000000000015	ID=2001	20232	22488	+
c_000000000002	ID=504	234497	234884	+	c_000000000015	ID=2002	22544	24569	+
c_000000000002	ID=505	234883	235066	+	c_000000000015	ID=2003	24578	25730	+
c_000000000020	ID=2336	348	1176	-	c_000000000015	ID=2004	25781	26078	+
c_000000000020	ID=2337	1462	1972	-	c_000000000015	ID=2005	26081	27536	+
c_000000000020	ID=2338	1955	2078	-	c_000000000015	ID=2006	27537	28968	+
c_000000000020	ID=2344	9221	10655	-	c_000000000015	ID=2007	29240	30275	+
c_000000000020	ID=2348	13973	14699	-	c_000000000015	ID=2008	30276	31641	+
c_000000000020	ID=2349	14847	15021	+	c_000000000015	ID=2009	32201	33446	+
c_000000000020	ID=2350	15112	15508	+	c_000000000015	ID=2010	33474	34311	+
c_000000000020	ID=2351	15500	15635	+	c_000000000015	ID=2011	34390	35266	-
c_000000000020	ID=2352	15618	15810	+	c_000000000015	ID=2012	35434	37339	+
c_000000000020	ID=2353	15856	16129	+	c_000000000015	ID=2013	37467	38883	+
c_000000000020	ID=2354	16125	16314	+	c_000000000015	ID=2014	38968	39085	-
c_000000000020	ID=2355	16297	17125	+	c_000000000015	ID=2015	39026	39422	-
c_000000000020	ID=2356	17117	18542	+	c_000000000015	ID=2016	39719	40592	-
c_000000000020	ID=2357	18792	19134	+	c_000000000015	ID=2017	40848	41775	-
c_000000000020	ID=2358	19715	20186	+	c_000000000015	ID=2018	41859	42054	-
c_000000000020	ID=2359	20182	21886	+	c_000000000015	ID=2019	42683	43421	+
c_000000000020	ID=2360	21851	22031	+	c_000000000015	ID=2020	43553	43910	+
c_000000000020	ID=2361	22035	23220	+	c_000000000015	ID=2021	44121	44478	-
c_000000000020	ID=2362	23206	24766	+	c_000000000015	ID=2022	44824	45778	+
c_000000000023	ID=2490	346	1474	-	c_000000000015	ID=2023	45791	47078	+
c_000000000023	ID=2491	1638	2316	-	c_000000000015	ID=2024	47077	47446	+
c_000000000023	ID=2492	2377	3052	-	c_000000000015	ID=2025	47519	47942	+
c_000000000023	ID=2493	3213	3459	+	c_000000000015	ID=2026	48239	48962	+
c_000000000023	ID=2494	3455	4235	+	c_000000000015	ID=2027	49047	50826	+
c_000000000023	ID=2504	9873	10656	+	c_000000000015	ID=2028	50978	52214	-
c_000000000023	ID=2514	15086	15449	+	c_000000000015	ID=2029	52538	53147	+
c_000000000023	ID=2515	15445	15655	+	c_000000000015	ID=2030	53143	53272	-
c_000000000023	ID=2516	15638	16067	+	c_000000000015	ID=2031	53537	54911	+
c_000000000023	ID=2517	16059	16278	+	c_000000000015	ID=2032	55051	56059	+
c_000000000023	ID=2518	16279	16498	+	c_000000000015	ID=2033	56144	56606	-
c_000000000023	ID=2519	16571	17000	+	c_000000000015	ID=2034	56856	57681	+
c_000000000023	ID=2520	17367	18516	+	c_000000000015	ID=2035	57959	59021	+
c_000000000023	ID=2521	18528	19059	+	c_000000000015	ID=2036	59239	59497	-
c_000000000023	ID=2522	19062	19383	+	c_000000000015	ID=2037	59512	59722	-
c_000000000023	ID=2523	19385	19709	+	c_000000000015	ID=2038	60100	61174	+
c_000000000023	ID=2524	19720	20302	+	c_000000000015	ID=2039	61331	62246	+
c_000000000023	ID=2525	20291	21086	+	c_000000000026	ID=2489	626	1058	-
c_000000000023	ID=2526	21285	21741	+	c_000000000026	ID=2490	1358	1586	-
c_000000000023	ID=2527	21762	23475	+	c_000000000026	ID=2491	1676	1901	-
c_000000000023	ID=2528	23486	23678	+	c_000000000026	ID=2492	1948	2200	-
c_000000000023	ID=2529	23683	24937	+	c_000000000026	ID=2493	2773	3046	-
c_000000000023	ID=2530	24890	25520	+	c_000000000026	ID=2497	8594	10136	-
c_000000000023	ID=2531	25562	26765	+	c_000000000026	ID=2499	10758	10983	-
c_000000000023	ID=2532	26782	27022	+	c_000000000026	ID=2500	11027	12209	-
c_000000000023	ID=2533	27032	27392	+	c_000000000026	ID=2501	12219	12633	-
c_000000000023	ID=2534	27381	27711	+	c_000000000026	ID=2502	12647	12998	-
c_000000000023	ID=2535	27710	28097	+	c_000000000026	ID=2503	13102	13393	-
c_000000000023	ID=2536	28096	28483	+	c_000000000026	ID=2504	13394	16754	-
c_000000000023	ID=2537	28516	29137	+	c_000000000026	ID=2505	16754	18722	-
c_000000000023	ID=2538	29448	29862	+	c_000000000026	ID=2506	18722	21812	-
c_000000000023	ID=2539	29984	34850	+	c_000000000026	ID=2507	21804	22212	-
c_000000000023	ID=2540	34850	36794	+	c_000000000026	ID=2508	22262	22595	-
c_000000000023	ID=2541	36793	39757	+	c_000000000026	ID=2509	22672	23275	-
c_000000000023	ID=2542	39766	40063	+	c_000000000026	ID=2510	23286	23691	-
c_000000000023	ID=2543	40211	40589	+	c_000000000026	ID=2511	23691	24099	-
c_000000000023	ID=2544	40581	40815	+	c_000000000026	ID=2512	24095	24398	-
c_000000000023	ID=2545	40804	41077	+	c_000000000026	ID=2513	24402	24777	-
c_000000000023	ID=2546	41078	42131	+	c_000000000026	ID=2514	24776	25655	-
c_000000000023	ID=2547	42114	42282	+	c_000000000026	ID=2515	25724	26774	-
c_000000000024	ID=2549	359	1658	-	c_000000000026	ID=2516	26787	27102	-
c_000000000024	ID=2550	1668	2115	-	c_000000000026	ID=2517	27114	27753	-
c_000000000024	ID=2551	2107	2317	-	c_000000000026	ID=2518	27870	28131	-
c_000000000024	ID=2552	2285	2684	-	c_000000000026	ID=2519	28097	28235	-
c_000000000024	ID=2553	2714	2858	-	c_000000000026	ID=2520	28251	28692	-
c_000000000024	ID=2554	2854	3184	-	c_000000000026	ID=2521	28703	29690	-
c_000000000024	ID=2557	8129	12761	-	c_000000000026	ID=2522	29655	31128	-
c_000000000024	ID=2566	17205	17799	-	c_000000000032	ID=2652	9255	10002	-
c_000000000024	ID=2567	17914	18316	-	c_000000000035	ID=2703	882	1275	-
c_000000000024	ID=2568	18312	18654	-	c_000000000035	ID=2724	9970	10096	+
c_000000000024	ID=2569	18662	19808	-	c_000000000037	ID=2769	9305	10169	-
c_000000000024	ID=2570	19807	21355	-
c_000000000024	ID=2571	21418	22735	-
c_000000000024	ID=2572	22712	23366	-
c_000000000024	ID=2573	23508	23739	-
c_000000000024	ID=2574	23748	24897	-
c_000000000024	ID=2575	25190	25820	-
c_000000000024	ID=2576	26111	26540	-
c_000000000024	ID=2577	26876	27146	-
c_000000000024	ID=2578	27142	27517	-
c_000000000024	ID=2579	27503	27848	-
c_000000000024	ID=2580	27837	28368	-
c_000000000024	ID=2581	28364	28607	-
c_000000000024	ID=2582	28603	29431	-
c_000000000024	ID=2583	29442	29826	-
c_000000000024	ID=2584	29828	30278	-
c_000000000024	ID=2585	30274	30592	-
c_000000000024	ID=2586	30603	31386	-
c_000000000024	ID=2587	31372	32224	-
c_000000000024	ID=2588	32239	33064	-
c_000000000024	ID=2589	33026	33887	-
c_000000000024	ID=2590	33899	34307	-
c_000000000024	ID=2591	34406	34535	-
c_000000000024	ID=2592	34547	34769	-
c_000000000024	ID=2593	34747	35296	-
c_000000000024	ID=2594	35361	35508	-
c_000000000024	ID=2595	35595	35805	+
c_000000000024	ID=2596	35801	36113	-
c_000000000024	ID=2597	36109	36373	-
c_000000000024	ID=2598	36536	36995	+
c_000000000024	ID=2599	37013	37469	+
c_000000000024	ID=2600	37528	38431	+
c_000000000024	ID=2601	38722	39148	+
c_000000000024	ID=2602	39171	39375	+
c_000000000024	ID=2603	39448	39907	+
c_000000000024	ID=2604	39899	40229	+
