# Supplementary material for: Genomic characterization of Lacticaseibacillus paracasei strains from Greek fermented olives reveals common and unique characteristics and distinct clades
Source: Appl Environ Microbiol. 2026 Mar 30;92(4):e00515-26. doi: 10.1128/aem.00515-26 (PMC13101490; doi:10.1128/aem.00515-26)
Supplement: Table S2 — CGCs in the three genomes. [file aem.00515-26-s0002.xlsx]

## Sheet: OLXI-9 CGCs
Table S2: CGCs in the three genomes (different CGCs are separated by an empty line)
OLXI-6 contig IDs	Start	End	Strand	Annotation & Gene ID
c_000000000001	52113	53316	+	DB=gnl|TC-DB|Q04DP6|2.A.1.68.1;ID=51
c_000000000001	53441	54476	+	DB=GH29;ID=52
c_000000000001	54544	55048	-
c_000000000001	55434	55977	+	DB=DBD-Pfam|PadR,DBD-SUPERFAMILY|0043935;ID=54
c_000000000001	55969	57106	+	DB=gnl|TC-DB|P39886|2.A.1.3.12;ID=55
c_000000000002	101	1073	+	DB=CBM50|GH25;ID=234
c_000000000002	1756	2545	+
c_000000000002	2630	3767	-	DB=STP|Aminotran_1_2;ID=236
c_000000000002	3868	4681	-	DB=gnl|TC-DB|B8F896|3.A.1.3.28;ID=237
c_000000000002	4712	5426	-	DB=gnl|TC-DB|P42200|3.A.1.3.14;ID=238
c_000000000002	6009	6921	+
c_000000000002	7193	8582	-	DB=gnl|TC-DB|F2HK99|2.A.26.1.9;ID=240
c_000000000002	28555	30274	+	DB=gnl|TC-DB|Q837P5|3.A.1.135.8;ID=256
c_000000000002	30278	32060	+	DB=gnl|TC-DB|Q837P4|3.A.1.135.8;ID=257
c_000000000002	32221	33466	+
c_000000000002	33752	34469	+	DB=DBD-Pfam|GntR,DBD-SUPERFAMILY|0037767;ID=259
c_000000000002	34612	36259	+	DB=GH13|GH13_29;ID=260
c_000000000002	36349	38353	+	DB=gnl|TC-DB|P08722|4.A.1.2.2;ID=261
c_000000000002	38693	39998	+	DB=gnl|TC-DB|P0AGE4|2.A.23.4.1;ID=262
c_000000000002	40218	41694	+	DB=gnl|TC-DB|s6ex81|2.A.3.3.23;ID=263
c_000000000002	69649	70261	-	DB=gnl|TC-DB|P46903|3.A.1.115.1;ID=291
c_000000000002	70338	70617	-
c_000000000002	71112	71208	+
c_000000000002	72025	73675	+	DB=gnl|TC-DB|Q83XH1|3.A.1.121.4;ID=294
c_000000000002	74145	75822	+
c_000000000002	75818	76400	+
c_000000000002	76510	77218	-	DB=gnl|TC-DB|D7V8E7|1.A.8.2.6;ID=297
c_000000000002	77232	79086	-
c_000000000002	79141	80659	-
c_000000000002	80920	81643	-	DB=GT2;ID=300
c_000000000002	114206	116594	+	DB=GH3;ID=334
c_000000000002	117076	118033	+
c_000000000002	118147	118555	-
c_000000000002	118591	119560	+	DB=gnl|TC-DB|Q99ZY6|3.A.1.34.1;ID=337
c_000000000002	119715	120687	+	DB=gnl|TC-DB|Q99ZY4|3.A.1.34.1;ID=338
c_000000000002	120689	121493	+	DB=gnl|TC-DB|Q99ZY3|3.A.1.34.1;ID=339
c_000000000002	121720	122680	-
c_000000000002	122789	125453	-	DB=gnl|TC-DB|A9BJX0|3.A.3.2.21;ID=341
c_000000000002	125691	126669	-	DB=GT2;ID=342
c_000000000002	126704	128855	-	DB=GT0|GT83;ID=343
c_000000000003	127073	129380	+	DB=GT51;ID=575
c_000000000003	129489	129951	-	DB=gnl|TC-DB|G2JTB4|3.A.11.1.4;ID=576
c_000000000004	5319	7611	-	DB=GH36;ID=652
c_000000000004	7888	8758	-
c_000000000004	8754	9711	-	DB=GT8;ID=654
c_000000000004	9711	10551	-	DB=GT8;ID=655
c_000000000004	10547	11312	-
c_000000000004	11511	12900	-	DB=gnl|TC-DB|P96704|2.A.3.1.16;ID=657
c_000000000004	57876	58074	-	DB=gnl|TC-DB|Q8DT25|3.A.1.1.27;ID=704
c_000000000004	58048	58180	-	DB=gnl|TC-DB|Q00752|3.A.1.1.28;ID=705
c_000000000004	58184	58877	-
c_000000000004	58869	61131	-	DB=GH65;ID=707
c_000000000004	61260	63006	-	DB=CBM34|GH13|GH13_20;ID=708
c_000000000004	63002	64679	-	DB=GH13_31|GH13;ID=709
c_000000000005	124159	125404	-	DB=GH29;ID=923
c_000000000005	125622	126561	+	DB=gnl|TC-DB|B3WB09|4.A.6.1.13;ID=924
c_000000000005	126656	127463	+	DB=gnl|TC-DB|B3WB10|4.A.6.1.13;ID=925
c_000000000005	127437	128262	+	DB=gnl|TC-DB|B3WB11|4.A.6.1.13;ID=926
c_000000000005	128437	128755	-	DB=gnl|TC-DB|Q9CIE9|4.A.3.2.4;ID=927
c_000000000005	128838	129153	-	DB=gnl|TC-DB|Q9CIF0|4.A.3.2.4;ID=928
c_000000000005	129145	130576	-	DB=GH1;ID=929
c_000000000005	130650	131526	-
c_000000000005	131522	132818	-	DB=GH125;ID=931
c_000000000005	132814	135454	-	DB=GH38;ID=932
c_000000000005	135502	136831	-	DB=gnl|TC-DB|U5MFA1|4.A.3.2.9;ID=933
c_000000000005	144232	145915	+	DB=GH13_31|GH13;ID=942
c_000000000005	146375	147125	+
c_000000000005	147859	148018	-
c_000000000005	148385	150677	-	DB=GH136;ID=945
c_000000000005	150701	151685	-
c_000000000005	151754	153680	-	DB=PL12_1|PL12;ID=947
c_000000000005	153618	153966	-
c_000000000005	153965	154436	-
c_000000000005	154555	155371	-	DB=gnl|TC-DB|Q8DR74|4.A.6.1.14;ID=950
c_000000000005	155360	156173	-	DB=gnl|TC-DB|Q8DR75|4.A.6.1.14;ID=951
c_000000000005	156325	156826	-	DB=gnl|TC-DB|Q8DR76|4.A.6.1.14;ID=952
c_000000000005	156925	158104	-	DB=GH88;ID=953
c_000000000007	8417	9836	-	DB=gnl|TC-DB|O35018|2.A.1.3.30;ID=1119
c_000000000007	10126	10693	-	DB=STP|TetR_N;ID=1120
c_000000000007	10819	12268	-	DB=GH1;ID=1121
c_000000000007	12438	14277	-	DB=gnl|TC-DB|P08722|4.A.1.2.2;ID=1122
c_000000000007	14728	15586	-
c_000000000007	15723	17355	-	DB=gnl|TC-DB|Q7NL25|3.A.1.106.11;ID=1124
c_000000000007	17351	19076	-	DB=gnl|TC-DB|Q7NL26|3.A.1.106.12;ID=1125
c_000000000007	107706	108852	-	DB=GH25|CBM50;ID=1206
c_000000000007	108862	109471	-	DB=gnl|TC-DB|Q9ZXB3|1.E.26.2.2;ID=1207
c_000000000008	27025	27991	+	DB=gnl|TC-DB|P0A6W3|9.B.146.1.6;ID=1254
c_000000000008	28021	29401	+
c_000000000008	29401	30493	+	DB=GT28;ID=1256
c_000000000009	241	1690	-	DB=GH1;ID=1342
c_000000000009	1770	3624	-	DB=gnl|TC-DB|P40739|4.A.1.2.11;ID=1343
c_000000000009	3711	4542	-
c_000000000009	5207	7871	-	DB=gnl|TC-DB|A4VYG6|9.B.144.1.5;ID=1345
c_000000000009	8180	9920	+
c_000000000009	10270	11200	-	DB=GT2;ID=1347
c_000000000009	11286	11925	-
c_000000000009	12052	13018	+	DB=gnl|TC-DB|P54538|2.A.85.5.1;ID=1349
c_000000000009	14907	15543	+	DB=GH73;ID=1353
c_000000000009	15625	16312	+	DB=STP|Pribosyltran;ID=1354
c_000000000009	16318	17647	+	DB=gnl|TC-DB|P42086|2.A.40.3.1;ID=1355
c_000000000009	31635	32799	-	DB=GT4;ID=1369
c_000000000009	33185	34103	+
c_000000000009	34215	34683	+
c_000000000009	35576	36059	-	DB=gnl|TC-DB|Q02YV9|9.A.24.1.7;ID=1372
c_000000000009	36259	36406	+
c_000000000009	36588	37779	-	DB=gnl|TC-DB|O34546|2.A.1.2.69;ID=1374
c_000000000009	37986	38589	-	DB=gnl|TC-DB|S5VBU1|1.A.78.2.3;ID=1375
c_000000000011	2314	4465	+	DB=gnl|TC-DB|Q9FI56|3.A.9.1.2;ID=1553
c_000000000011	5097	5499	+
c_000000000011	5931	7863	+
c_000000000011	8328	9159	+	DB=gnl|TC-DB|P39803|2.A.115.1.1;ID=1556
c_000000000011	9516	10419	+
c_000000000011	10685	11717	-
c_000000000011	12093	14193	+	DB=GH13_9|CBM48|GH13;ID=1559
c_000000000011	14189	15332	+
c_000000000011	15328	16498	+
c_000000000011	16490	17936	+	DB=GT5;ID=1562
c_000000000011	18151	20560	+	DB=GT35;ID=1563
c_000000000011	20809	22588	+	DB=GH77|GH13_39|GH13|CBM34;ID=1564
c_000000000011	22875	23805	-
c_000000000011	23979	24315	+	DB=DBD-Pfam|HTH_5,DBD-SUPERFAMILY|0043669;ID=1566
c_000000000011	24489	25434	+	DB=gnl|TC-DB|Q1LHU8|2.A.4.7.9;ID=1567
c_000000000011	32889	33627	+	DB=gnl|TC-DB|Q9CES4|3.A.1.3.25;ID=1576
c_000000000011	33742	34567	+	DB=gnl|TC-DB|Q0P9X8|3.A.1.3.16;ID=1577
c_000000000011	34568	35213	+	DB=gnl|TC-DB|Q9CES5|3.A.1.3.25;ID=1578
c_000000000011	35228	35891	+	DB=gnl|TC-DB|A1VZQ3|3.A.1.3.16;ID=1579
c_000000000011	36049	36985	+
c_000000000011	37069	37825	+	DB=GT2;ID=1581
c_000000000011	37846	38587	+	DB=GT32;ID=1582
c_000000000011	38717	40118	+	DB=gnl|TC-DB|917585193|9.B.18.1.3;ID=1583
c_000000000011	40260	41127	+
c_000000000011	41388	42531	+	DB=GT0;ID=1585
c_000000000011	42602	43595	+	DB=GT2;ID=1586
c_000000000011	43722	44763	-
c_000000000011	45013	46501	+
c_000000000011	46639	48721	+	DB=GH25;ID=1589
c_000000000011	48916	50656	+
c_000000000011	50810	52484	-
c_000000000011	52893	53859	+	DB=GT2;ID=1592
c_000000000011	53913	55050	+	DB=GT4;ID=1593
c_000000000011	55064	56504	+
c_000000000011	56747	57440	+
c_000000000011	57497	58133	+	DB=gnl|TC-DB|A5FN22|8.A.3.3.4;ID=1596
c_000000000011	58211	59261	+
c_000000000011	59548	61873	+
c_000000000011	62182	63181	+	DB=CE4;ID=1599
c_000000000011	63318	64614	-
c_000000000011	64751	65633	-
c_000000000011	65768	67424	-	DB=gnl|TC-DB|P75835|2.A.3.7.2;ID=1602
c_000000000011	67724	68483	+	DB=gnl|TC-DB|Q8Y5F0|3.A.1.134.12;ID=1603
c_000000000012	28738	29605	-	DB=gnl|TC-DB|O32167|3.A.1.24.2;ID=1651
c_000000000012	30162	32895	+	DB=gnl|TC-DB|P49022|9.B.74.1.1;ID=1652
c_000000000012	33523	33832	+
c_000000000012	33861	35571	+	DB=gnl|TC-DB|Q9WYC3|3.A.1.135.5;ID=1654
c_000000000012	35563	37375	+	DB=gnl|TC-DB|Q9WYC4|3.A.1.135.5;ID=1655
c_000000000012	37557	39246	-	DB=GH13_31|GH13;ID=1656
c_000000000012	39235	39652	-	DB=gnl|TC-DB|V7IHL6|4.A.6.1.19;ID=1657
c_000000000012	39741	41985	-	DB=GH31;ID=1658
c_000000000012	42014	42866	-	DB=gnl|TC-DB|B3WB11|4.A.6.1.13;ID=1659
c_000000000012	42858	43668	-	DB=gnl|TC-DB|B3WB10|4.A.6.1.13;ID=1660
c_000000000012	43710	44202	-	DB=gnl|TC-DB|Q8Y8V9|4.A.6.1.16;ID=1661
c_000000000012	53335	54100	-	DB=GH25|CBM50;ID=1671
c_000000000012	54110	54263	-
c_000000000012	54430	54961	-	DB=DBD-Pfam|GerE;ID=1673
c_000000000012	55416	56631	+	DB=gnl|TC-DB|Q52000|2.A.1.6.3;ID=1674
c_000000000012	67387	71512	-	DB=GH32;ID=1685
c_000000000012	71723	72056	-
c_000000000012	72089	72935	-	DB=gnl|TC-DB|Q8Y8W1|4.A.6.1.16;ID=1687
c_000000000014	57963	59442	+	DB=GH32;ID=1839
c_000000000014	59839	60841	+	DB=DBD-Pfam|LacI,DBD-SUPERFAMILY|0036955;ID=1840
c_000000000014	60915	62583	+	DB=GH13_31|GH13;ID=1841
c_000000000014	62585	64547	+	DB=gnl|TC-DB|Q8NMD6|4.A.1.2.12;ID=1842
c_000000000015	3880	4942	-	DB=GT2;ID=1857
c_000000000015	5220	6045	-
c_000000000015	6295	6757	+
c_000000000015	6842	7850	-	DB=gnl|TC-DB|D0DT64|9.B.126.2.5;ID=1860
c_000000000018	7291	9874	+	DB=gnl|TC-DB|Q6MDD6|3.A.7.16.1;ID=2048
c_000000000018	10219	10966	-	DB=DBD-Pfam|GerE,DBD-SUPERFAMILY|0039939;ID=2049
c_000000000018	11242	11986	-
c_000000000018	12048	14271	-	DB=GH36;ID=2051
c_000000000018	15077	16502	+	DB=gnl|TC-DB|Q9CJ32|4.A.3.2.4;ID=2052
c_000000000018	35425	35926	+	DB=gnl|TC-DB|A2RM05|2.A.88.9.1;ID=2072
c_000000000018	36207	36927	-
c_000000000018	37286	38216	+
c_000000000018	38230	38989	+	DB=gnl|TC-DB|P39851|8.A.3.2.1;ID=2075
c_000000000018	39127	40309	+	DB=GT4;ID=2076
c_000000000018	40277	41453	+	DB=GT4;ID=2077
c_000000000018	41576	42551	+	DB=GT2;ID=2078
c_000000000018	42588	43848	+
c_000000000018	45007	45781	+	DB=GT32;ID=2080
c_000000000018	46548	47985	+	DB=gnl|TC-DB|Q8KUK6|2.A.66.2.16;ID=2081
c_000000000018	48011	48878	+	DB=GT2;ID=2082
c_000000000018	48975	49692	+	DB=gnl|TC-DB|H8E4X1|9.B.18.1.2;ID=2083
c_000000000021	31891	33328	-	DB=GH1;ID=2209
c_000000000021	33380	34745	-	DB=gnl|TC-DB|Q72XQ0|4.A.3.2.8;ID=2210
c_000000000021	34767	35262	-
c_000000000021	35288	35606	-	DB=gnl|TC-DB|P46319|4.A.3.2.2;ID=2212
c_000000000021	35615	35930	-	DB=gnl|TC-DB|Q9CIF0|4.A.3.2.4;ID=2213
c_000000000022	9672	10053	-	DB=gnl|TC-DB|B3W757|4.A.6.1.18;ID=2232
c_000000000022	10089	10911	-	DB=gnl|TC-DB|B3W756|4.A.6.1.18;ID=2233
c_000000000022	10897	11815	-	DB=gnl|TC-DB|B3W755|4.A.6.1.18;ID=2234
c_000000000022	11827	12310	-	DB=gnl|TC-DB|B3W754|4.A.6.1.18;ID=2235
c_000000000022	12312	14109	-	DB=GH35;ID=2236
c_000000000022	14208	15369	-	DB=CE9;ID=2237
c_000000000025	1625	2924	-	DB=GH25|CBM50;ID=2333
c_000000000025	2934	3381	-	DB=gnl|TC-DB|Q9ZXB3|1.E.26.2.2;ID=2334
c_000000000027	19277	20717	-	DB=gnl|TC-DB|Q5M4H8|2.A.17.1.6;ID=2436
c_000000000027	21130	23449	-	DB=gnl|TC-DB|Q03RZ6|3.A.1.122.13;ID=2437
c_000000000027	23874	24249	-
c_000000000027	24388	24811	-
c_000000000027	25373	26804	+	DB=gnl|TC-DB|B3W8U5|2.A.2.1.2;ID=2440
c_000000000027	26898	28035	+	DB=GH29;ID=2441
c_000000000029	20320	20734	+	DB=gnl|TC-DB|Q38613|1.E.11.1.2;ID=2513
c_000000000029	20744	21926	+	DB=CBM50|GH25;ID=2514
c_000000000033	2704	5794	+	DB=CBM32|PL8;ID=2608
c_000000000033	6048	7653	+	DB=gnl|TC-DB|P19642|4.A.1.1.3;ID=2609
c_000000000033	7792	9178	+	DB=GH4;ID=2610
c_000000000033	9374	10163	+	DB=DBD-Pfam|Trans_reg_C;ID=2611
c_000000000033	10217	11570	+	DB=STP|HisKA,STP|HATPase_c;ID=2612
c_000000000033	11779	12436	+	DB=gnl|TC-DB|P0ABP6|9.B.27.2.3;ID=2613
c_000000000033	12425	13097	+	DB=gnl|TC-DB|S2NE98|9.B.105.2.2;ID=2614
c_000000000033	13098	14040	+	DB=GT2;ID=2615
c_000000000037	1250	2033	-	DB=GT2;ID=2688
c_000000000037	2117	2876	-	DB=DBD-Pfam|HTH_DeoR,DBD-SUPERFAMILY|0043758;ID=2689
c_000000000037	3320	4007	+
c_000000000037	4647	6027	+	DB=gnl|TC-DB|F2HK99|2.A.26.1.9;ID=2691
c_000000000051	1562	2591	-	DB=GT4;ID=2908
c_000000000051	2593	3802	-	DB=GT4;ID=2909
c_000000000051	3858	4158	+
c_000000000051	4088	5822	-	DB=gnl|TC-DB|O07002|2.A.3.11.1;ID=2911

## Sheet: OLXI-6 CGCs
Table S2: CGCs in the three genomes (different CGCs are separated by an empty line)
OLXI-9 contig IDs	Start	End	Strand	Annotation & Gene ID
c_000000000001	26971	27937	+	DB=gnl|TC-DB|P0A6W3|9.B.146.1.6;ID=24
c_000000000001	27967	29347	+
c_000000000001	29347	30439	+	DB=GT28;ID=26
c_000000000001	255440	257747	+	DB=GT51;ID=229
c_000000000001	257856	258318	-	DB=gnl|TC-DB|G2JTB4|3.A.11.1.4;ID=230
c_000000000002	21198	21531	+	DB=gnl|TC-DB|Q9ZXB3|1.E.26.2.2;ID=305
c_000000000002	21575	22691	+	DB=GH25|CBM50;ID=306
c_000000000003	39926	40400	-	DB=gnl|TC-DB|Q8DS05|4.A.1.1.11;ID=547
c_000000000003	40413	42303	-	DB=STP|Pyr_redox_2;ID=548
c_000000000003	42315	43734	-	DB=GH1;ID=549
c_000000000003	43730	44765	-	DB=DBD-Pfam|LacI,DBD-SUPERFAMILY|0036955;ID=550
c_000000000003	44777	46154	-	DB=gnl|TC-DB|P40739|4.A.1.2.11;ID=551
c_000000000003	72971	74174	+	DB=gnl|TC-DB|Q04DP6|2.A.1.68.1;ID=578
c_000000000003	74364	75399	+	DB=GH29;ID=579
c_000000000005	44937	45522	+	DB=gnl|TC-DB|Q5G3L7|3.A.7.19.1;ID=910
c_000000000005	45647	47558	-	DB=DBD-Pfam|HTH_11,DBD-Pfam|Mga,DBD-SUPERFAMILY|0039384;ID=911
c_000000000005	47732	48044	+	DB=gnl|TC-DB|O50982|4.A.3.2.3;ID=912
c_000000000005	48067	49306	+	DB=gnl|TC-DB|Q9KSH4|4.A.3.2.6;ID=913
c_000000000005	49342	49708	+	DB=gnl|TC-DB|O50981|4.A.3.2.3;ID=914
c_000000000005	49726	51157	+	DB=GH1;ID=915
c_000000000005	79273	80140	-	DB=gnl|TC-DB|O32167|3.A.1.24.2;ID=944
c_000000000005	80674	82105	-
c_000000000005	82126	83326	-	DB=gnl|TC-DB|Q8FDB7|2.A.1.14.14;ID=946
c_000000000005	83550	85776	-	DB=GH0;ID=947
c_000000000005	86123	88856	+	DB=gnl|TC-DB|P49022|9.B.74.1.1;ID=948
c_000000000005	89182	89275	-
c_000000000005	89821	91531	+	DB=gnl|TC-DB|Q9WYC3|3.A.1.135.5;ID=950
c_000000000005	91523	93335	+	DB=gnl|TC-DB|Q9WYC4|3.A.1.135.5;ID=951
c_000000000005	93517	95206	-	DB=GH13|GH13_31;ID=952
c_000000000005	95195	95612	-	DB=gnl|TC-DB|V7IHL6|4.A.6.1.19;ID=953
c_000000000005	95701	97945	-	DB=GH31;ID=954
c_000000000005	97974	98826	-	DB=gnl|TC-DB|B3WB11|4.A.6.1.13;ID=955
c_000000000005	98818	99628	-	DB=gnl|TC-DB|B3WB10|4.A.6.1.13;ID=956
c_000000000005	99670	100162	-	DB=gnl|TC-DB|Q8Y8V9|4.A.6.1.16;ID=957
c_000000000005	110168	110933	-	DB=CBM50|GH25;ID=969
c_000000000005	110942	111095	-
c_000000000005	111262	111793	-	DB=DBD-Pfam|GerE;ID=971
c_000000000005	112248	113463	+	DB=gnl|TC-DB|Q52000|2.A.1.6.3;ID=972
c_000000000005	113890	114577	+	DB=gnl|TC-DB|O34315|3.A.1.3.13;ID=973
c_000000000005	114573	115242	+	DB=gnl|TC-DB|O34931|3.A.1.3.13;ID=974
c_000000000005	115256	116135	+	DB=gnl|TC-DB|O34406|3.A.1.3.13;ID=975
c_000000000005	116144	116894	+	DB=gnl|TC-DB|P39456|3.A.1.3.14;ID=976
c_000000000005	116890	117949	+
c_000000000005	118104	118578	-
c_000000000005	118640	120716	-	DB=gnl|TC-DB|Q57071|4.A.1.1.13;ID=979
c_000000000005	132982	136627	-	DB=GH32;ID=993
c_000000000005	136838	137171	-
c_000000000005	137204	138050	-	DB=gnl|TC-DB|Q8Y8W1|4.A.6.1.16;ID=995
c_000000000005	145668	147123	-	DB=gnl|TC-DB|K7VV21|2.A.3.1.18;ID=1002
c_000000000005	147236	148718	-	DB=gnl|TC-DB|P42590|2.A.3.7.4;ID=1003
c_000000000005	148750	151729	-	DB=GH2;ID=1004
c_000000000005	152041	152911	-	DB=DBD-Pfam|HTH_1;ID=1005
c_000000000005	153027	154365	+
c_000000000005	154365	155619	+	DB=gnl|TC-DB|Q8FDB7|2.A.1.14.14;ID=1007
c_000000000005	155622	156750	+
c_000000000005	156837	157665	-	DB=gnl|TC-DB|Q74I61|3.A.1.29.1;ID=1009
c_000000000005	157661	159362	-	DB=gnl|TC-DB|Q74I62|3.A.1.29.1;ID=1010
c_000000000005	159363	159924	-	DB=gnl|TC-DB|Q74I63|3.A.1.29.1;ID=1011
c_000000000006	2	1049	+	DB=gnl|TC-DB|Q045H3|4.A.3.1.3;ID=1017
c_000000000006	1075	2500	+	DB=GH1;ID=1018
c_000000000006	2545	2884	+	DB=gnl|TC-DB|Q045H4|4.A.3.1.3;ID=1019
c_000000000006	35384	37772	+	DB=GH3;ID=1053
c_000000000006	38253	39210	+
c_000000000006	39775	40744	+	DB=gnl|TC-DB|Q99ZY6|3.A.1.34.1;ID=1055
c_000000000006	40946	41918	+	DB=gnl|TC-DB|Q99ZY4|3.A.1.34.1;ID=1056
c_000000000006	41920	42724	+	DB=gnl|TC-DB|Q99ZY3|3.A.1.34.1;ID=1057
c_000000000006	42951	43911	-
c_000000000006	44020	46684	-	DB=gnl|TC-DB|A9BJX0|3.A.3.2.21;ID=1059
c_000000000006	46922	47900	-	DB=GT2;ID=1060
c_000000000006	47935	50086	-	DB=GT83|GT0;ID=1061
c_000000000007	15893	16670	+	DB=gnl|TC-DB|C0SP99|9.B.10.1.1;ID=1191
c_000000000007	16778	17390	-
c_000000000007	17669	19070	+	DB=gnl|TC-DB|917585193|9.B.18.1.3;ID=1193
c_000000000007	19085	19904	+	DB=GT2;ID=1194
c_000000000007	22561	23530	+	DB=GT2;ID=1198
c_000000000007	23531	25112	+	DB=gnl|TC-DB|F2NVG7|2.A.66.1.40;ID=1199
c_000000000007	25160	26231	+	DB=GT4;ID=1200
c_000000000007	26242	27634	+
c_000000000007	27849	29805	+	DB=GH25;ID=1202
c_000000000007	30088	32923	+
c_000000000007	33151	34150	+
c_000000000007	34391	35348	+	DB=CE4;ID=1205
c_000000000007	35487	36783	-
c_000000000007	36920	37802	-
c_000000000007	37936	39592	-	DB=gnl|TC-DB|P75835|2.A.3.7.2;ID=1208
c_000000000007	39892	40651	+	DB=gnl|TC-DB|Q8Y5F0|3.A.1.134.12;ID=1209
c_000000000009	112989	114666	+	DB=GH13|GH13_31;ID=1531
c_000000000009	114662	116408	+	DB=GH13|CBM34|GH13_20;ID=1532
c_000000000009	116537	118130	+	DB=GH65;ID=1533
c_000000000009	118148	118799	+	DB=GH65;ID=1534
c_000000000009	118791	119484	+
c_000000000009	119488	120619	+	DB=gnl|TC-DB|Q7WWQ6|3.A.1.1.20;ID=1536
c_000000000009	120646	122272	+	DB=GH13|GH13_31;ID=1537
c_000000000009	122311	123544	+	DB=gnl|TC-DB|Q8DT28|3.A.1.1.27;ID=1538
c_000000000009	123614	124973	+	DB=gnl|TC-DB|Q8DT27|3.A.1.1.27;ID=1539
c_000000000009	124978	125836	+	DB=gnl|TC-DB|Q8DT26|3.A.1.1.27;ID=1540
c_000000000010	98381	98984	+	DB=gnl|TC-DB|S5VBU1|1.A.78.2.3;ID=1651
c_000000000010	99191	100382	+	DB=gnl|TC-DB|O34546|2.A.1.2.69;ID=1652
c_000000000010	100564	100711	-
c_000000000010	100911	101394	+	DB=gnl|TC-DB|Q02YV9|9.A.24.1.7;ID=1654
c_000000000010	102287	102755	-
c_000000000010	102867	103785	-
c_000000000010	104171	105335	+	DB=GT4;ID=1657
c_000000000011	43362	44751	+	DB=gnl|TC-DB|P96704|2.A.3.1.16;ID=1709
c_000000000011	44950	45715	+
c_000000000011	45711	46551	+	DB=GT8;ID=1711
c_000000000011	46551	47508	+	DB=GT8;ID=1712
c_000000000011	47504	48374	+
c_000000000011	48651	50943	+	DB=GH36;ID=1714
c_000000000011	51213	51522	-
c_000000000011	52181	52577	+	DB=gnl|TC-DB|C5F3G8|9.A.32.2.2;ID=1716
c_000000000011	97051	98059	+	DB=gnl|TC-DB|D0DT64|9.B.126.2.5;ID=1761
c_000000000011	98144	98606	-
c_000000000011	98856	99681	+
c_000000000011	99959	101021	+	DB=GT2;ID=1764
c_000000000013	32080	33517	-	DB=GH1;ID=1895
c_000000000013	33569	34934	-	DB=gnl|TC-DB|Q72XQ0|4.A.3.2.8;ID=1896
c_000000000013	34956	35451	-
c_000000000013	35477	35795	-	DB=gnl|TC-DB|P46319|4.A.3.2.2;ID=1898
c_000000000013	35804	36119	-	DB=gnl|TC-DB|Q9CIF0|4.A.3.2.4;ID=1899
c_000000000013	66833	68273	-	DB=gnl|TC-DB|Q5M4H8|2.A.17.1.6;ID=1927
c_000000000013	68775	71094	-	DB=gnl|TC-DB|Q03RZ6|3.A.1.122.13;ID=1928
c_000000000013	71519	71894	-
c_000000000013	72033	72456	-
c_000000000013	73018	74449	+	DB=gnl|TC-DB|B3W8U5|2.A.2.1.2;ID=1931
c_000000000013	74543	75680	+	DB=GH29;ID=1932
c_000000000014	27773	29492	+	DB=gnl|TC-DB|Q837P5|3.A.1.135.8;ID=1965
c_000000000014	29496	31278	+	DB=gnl|TC-DB|Q837P4|3.A.1.135.8;ID=1966
c_000000000014	31439	32684	+
c_000000000014	32970	33687	+	DB=DBD-Pfam|GntR,DBD-SUPERFAMILY|0037767;ID=1968
c_000000000014	33912	35559	+	DB=GH13|GH13_29;ID=1969
c_000000000014	35649	37653	+	DB=gnl|TC-DB|P08722|4.A.1.2.2;ID=1970
c_000000000014	37993	39298	+	DB=gnl|TC-DB|P0AGE4|2.A.23.4.1;ID=1971
c_000000000014	39518	40994	+	DB=gnl|TC-DB|s6ex81|2.A.3.3.23;ID=1972
c_000000000014	69053	69665	-	DB=gnl|TC-DB|P46903|3.A.1.115.1;ID=1999
c_000000000014	69742	70021	-
c_000000000014	70515	70611	+
c_000000000014	71428	73078	+	DB=gnl|TC-DB|Q83XH1|3.A.1.121.4;ID=2002
c_000000000014	73524	75201	+
c_000000000014	75197	75779	+
c_000000000014	75889	76597	-	DB=gnl|TC-DB|D7V8E7|1.A.8.2.6;ID=2005
c_000000000014	76611	78465	-
c_000000000014	78520	80038	-
c_000000000014	80299	81022	-	DB=GT2;ID=2008
c_000000000015	58754	60173	-	DB=gnl|TC-DB|O35018|2.A.1.3.30;ID=2064
c_000000000015	60463	61030	-	DB=STP|TetR_N;ID=2065
c_000000000015	61156	62605	-	DB=GH1;ID=2066
c_000000000015	62775	64614	-	DB=gnl|TC-DB|P40739|4.A.1.2.11;ID=2067
c_000000000015	65065	65923	-
c_000000000015	66060	67692	-	DB=gnl|TC-DB|Q7NL25|3.A.1.106.11;ID=2069
c_000000000015	67688	69413	-	DB=gnl|TC-DB|Q7NL26|3.A.1.106.12;ID=2070
c_000000000016	6636	9726	+	DB=CBM32|PL8;ID=2084
c_000000000016	10191	11796	+	DB=gnl|TC-DB|P19642|4.A.1.1.3;ID=2085
c_000000000016	11858	13244	+	DB=GH4;ID=2086
c_000000000016	13440	14823	+	DB=DBD-Pfam|Trans_reg_C;ID=2087
c_000000000016	15032	15689	+	DB=gnl|TC-DB|P0ABP6|9.B.27.2.3;ID=2088
c_000000000016	15678	16341	+	DB=gnl|TC-DB|S2NE98|9.B.105.2.2;ID=2089
c_000000000016	16351	17293	+	DB=GT2;ID=2090
c_000000000016	31693	33022	+	DB=gnl|TC-DB|U5MFA1|4.A.3.2.9;ID=2104
c_000000000016	33070	35710	+	DB=GH38;ID=2105
c_000000000016	35706	37002	+	DB=GH125;ID=2106
c_000000000016	36998	37874	+
c_000000000016	37948	39379	+	DB=GH1;ID=2108
c_000000000016	39371	39686	+	DB=gnl|TC-DB|Q9CIF0|4.A.3.2.4;ID=2109
c_000000000016	39732	40086	+	DB=gnl|TC-DB|Q9CIE9|4.A.3.2.4;ID=2110
c_000000000016	40261	41086	-	DB=gnl|TC-DB|B3WB11|4.A.6.1.13;ID=2111
c_000000000016	41060	41867	-	DB=gnl|TC-DB|B3WB10|4.A.6.1.13;ID=2112
c_000000000016	41962	42901	-	DB=gnl|TC-DB|B3WB09|4.A.6.1.13;ID=2113
c_000000000016	43119	44364	+	DB=GH29;ID=2114
c_000000000018	16314	17739	-	DB=gnl|TC-DB|Q9CJ32|4.A.3.2.4;ID=2234
c_000000000018	18353	20576	+	DB=GH36;ID=2235
c_000000000018	20638	21382	+
c_000000000018	21657	22404	+	DB=DBD-Pfam|GerE,DBD-SUPERFAMILY|0039939;ID=2237
c_000000000018	22749	25332	-	DB=gnl|TC-DB|Q6MDD6|3.A.7.16.1;ID=2238
c_000000000018	43720	45682	-	DB=gnl|TC-DB|Q8NMD6|4.A.1.2.12;ID=2253
c_000000000018	45684	47352	-	DB=GH13|GH13_31;ID=2254
c_000000000018	47426	48428	-	DB=DBD-Pfam|LacI,DBD-SUPERFAMILY|0036955;ID=2255
c_000000000018	48572	50051	-	DB=GH32;ID=2256
c_000000000019	23696	24857	+	DB=CE9;ID=2294
c_000000000019	24956	26753	+	DB=GH35;ID=2295
c_000000000019	26755	27238	+	DB=gnl|TC-DB|B3W754|4.A.6.1.18;ID=2296
c_000000000019	27250	28168	+	DB=gnl|TC-DB|B3W755|4.A.6.1.18;ID=2297
c_000000000019	28154	28976	+	DB=gnl|TC-DB|B3W756|4.A.6.1.18;ID=2298
c_000000000019	29012	29393	+	DB=gnl|TC-DB|B3W757|4.A.6.1.18;ID=2299
c_000000000020	40415	41105	+	DB=gnl|TC-DB|Q8RKC1|3.A.1.122.3;ID=2379
c_000000000020	41091	42282	+	DB=gnl|TC-DB|Q8RKC0|3.A.1.122.3;ID=2380
c_000000000020	42437	48389	-
c_000000000020	48970	50401	-	DB=GH1;ID=2382
c_000000000020	50427	52332	-	DB=gnl|TC-DB|P40739|4.A.1.2.11;ID=2383
c_000000000024	359	1658	-	DB=GH25|CBM50;ID=2549
c_000000000024	1668	2115	-	DB=gnl|TC-DB|A6N8M1|1.E.26.2.5;ID=2550
c_000000000026	12450	14907	+	DB=gnl|TC-DB|E9RJ12|3.A.7.13.2;ID=2665
c_000000000026	14903	16961	+	DB=gnl|TC-DB|E9RJ13|3.A.7.13.2;ID=2666
c_000000000026	16966	17302	+
c_000000000026	17285	17882	+
c_000000000026	17862	19791	+	DB=gnl|TC-DB|E9RJ16|3.A.7.13.2;ID=2669
c_000000000026	19792	20803	+	DB=GH73;ID=2670
c_000000000029	14380	16480	+	DB=GH13|CBM48|GH13_9;ID=2761
c_000000000029	16476	17619	+
c_000000000029	17615	18785	+
c_000000000029	18777	20223	+	DB=GT5;ID=2764
c_000000000029	20438	22847	+	DB=GT35;ID=2765
c_000000000029	23096	24875	+	DB=GH13_39|CBM34|GH77|GH13;ID=2766
c_000000000029	25321	26251	-
c_000000000029	26425	26761	+	DB=DBD-Pfam|HTH_5,DBD-SUPERFAMILY|0043669;ID=2768
c_000000000029	26935	27385	+	DB=gnl|TC-DB|Q1LHU8|2.A.4.7.9;ID=2769
c_000000000030	347	1796	-	DB=GH1;ID=2773
c_000000000030	1876	2104	-
c_000000000030	2105	3692	-	DB=gnl|TC-DB|P40739|4.A.1.2.11;ID=2775
c_000000000030	3779	4610	-
c_000000000030	5275	7939	-	DB=gnl|TC-DB|A4VYG6|9.B.144.1.5;ID=2777
c_000000000030	8248	9988	+
c_000000000030	10339	11269	-	DB=GT2;ID=2779
c_000000000030	11355	11994	-
c_000000000030	12121	13087	+	DB=gnl|TC-DB|P54538|2.A.85.5.1;ID=2781
c_000000000030	14970	15612	+	DB=GH73;ID=2785
c_000000000030	15694	16381	+	DB=STP|Pribosyltran;ID=2786
c_000000000030	16387	17716	+	DB=gnl|TC-DB|P42086|2.A.40.3.1;ID=2787
c_000000000031	451	1120	-	DB=gnl|TC-DB|H8E4X1|9.B.18.1.2;ID=2797
c_000000000031	2725	3598	-	DB=GT2;ID=2798
c_000000000031	6292	7204	-	DB=GT2;ID=2802
c_000000000031	7545	8787	-
c_000000000031	8881	9670	-
c_000000000031	9695	10640	-	DB=GT101;ID=2805
c_000000000031	10641	11544	-	DB=GT2;ID=2806
c_000000000031	11566	12442	-	DB=GT14;ID=2807
c_000000000031	12671	14069	-	DB=gnl|TC-DB|Q8KUK6|2.A.66.2.16;ID=2808
c_000000000031	14156	15281	-
c_000000000031	15351	16098	-	DB=gnl|TC-DB|P39851|8.A.3.2.1;ID=2810
c_000000000031	16112	17027	-	DB=gnl|TC-DB|P72367|8.A.3.2.4;ID=2811
c_000000000034	6567	7596	-	DB=GT4;ID=2864
c_000000000034	7598	8807	-	DB=GT4;ID=2865
c_000000000034	8863	9163	+
c_000000000034	9093	10827	-	DB=gnl|TC-DB|O07002|2.A.3.11.1;ID=2867

## Sheet: OLXI-1 CGCs
Table S2: CGCs in the three genomes (different CGCs are separated by an empty line)
OLXI-1 contig IDs	Start	End	Strand	Annotation & Gene ID
c_000000000001	191424	192561	-	DB=gnl|TC-DB|P39886|2.A.1.3.12;ID=180
c_000000000001	192553	193096	-	DB=DBD-Pfam|PadR,DBD-SUPERFAMILY|0043935;ID=181
c_000000000001	193482	193986	+
c_000000000001	194054	195089	-	DB=GH29;ID=183
c_000000000001	195214	196417	-	DB=gnl|TC-DB|Q04DP6|2.A.1.68.1;ID=184
c_000000000002	52066	53365	-	DB=CBM50|GH25;ID=276
c_000000000002	53375	53822	-	DB=gnl|TC-DB|Q9ZXB3|1.E.26.2.2;ID=277
c_000000000003	107405	109556	+	DB=GT0|GT83;ID=593
c_000000000003	109591	110569	+	DB=GT2;ID=594
c_000000000003	110807	113471	+	DB=gnl|TC-DB|A9BJX0|3.A.3.2.21;ID=595
c_000000000003	113580	114540	+
c_000000000003	114767	115571	-	DB=gnl|TC-DB|Q99ZY3|3.A.1.34.1;ID=597
c_000000000003	115573	116545	-	DB=gnl|TC-DB|Q99ZY4|3.A.1.34.1;ID=598
c_000000000003	116700	117669	-	DB=gnl|TC-DB|Q99ZY6|3.A.1.34.1;ID=599
c_000000000003	118227	119184	-
c_000000000003	119666	122054	-	DB=GH3;ID=601
c_000000000003	154617	155340	+	DB=GT2;ID=635
c_000000000003	155601	157119	+
c_000000000003	157174	159028	+
c_000000000003	159042	159750	+	DB=gnl|TC-DB|D7V8E7|1.A.8.2.6;ID=638
c_000000000003	159860	160442	-
c_000000000003	160438	162115	-
c_000000000003	162585	164235	-	DB=gnl|TC-DB|Q83XH1|3.A.1.121.4;ID=641
c_000000000003	165052	165148	-
c_000000000003	165643	165922	+
c_000000000003	165999	166611	+	DB=gnl|TC-DB|P46903|3.A.1.115.1;ID=644
c_000000000003	194566	196042	-	DB=gnl|TC-DB|s6ex81|2.A.3.3.23;ID=672
c_000000000003	196262	197567	-	DB=gnl|TC-DB|P0AGE4|2.A.23.4.1;ID=673
c_000000000003	197907	199911	-	DB=gnl|TC-DB|P08722|4.A.1.2.2;ID=674
c_000000000003	200001	201648	-	DB=GH13|GH13_29;ID=675
c_000000000003	201791	202508	-	DB=DBD-Pfam|GntR,DBD-SUPERFAMILY|0037767;ID=676
c_000000000003	202794	204039	-
c_000000000003	204200	205982	-	DB=gnl|TC-DB|Q837P4|3.A.1.135.8;ID=678
c_000000000003	205986	207705	-	DB=gnl|TC-DB|Q837P5|3.A.1.135.8;ID=679
c_000000000003	227678	229067	+	DB=gnl|TC-DB|F2HK99|2.A.26.1.9;ID=695
c_000000000003	229339	230251	-
c_000000000003	230834	231548	+	DB=gnl|TC-DB|P42200|3.A.1.3.14;ID=697
c_000000000003	231579	232392	+	DB=gnl|TC-DB|B8F896|3.A.1.3.28;ID=698
c_000000000003	232493	233630	+	DB=STP|Aminotran_1_2;ID=699
c_000000000003	233715	234504	-
c_000000000003	235187	236159	-	DB=CBM50|GH25;ID=701
c_000000000004	68753	69215	+	DB=gnl|TC-DB|G2JTB4|3.A.11.1.4;ID=767
c_000000000004	69324	71631	-	DB=GT51;ID=768
c_000000000005	5319	7611	-	DB=GH36;ID=899
c_000000000005	7888	8758	-
c_000000000005	8754	9711	-	DB=GT8;ID=901
c_000000000005	9711	10551	-	DB=GT8;ID=902
c_000000000005	10547	11312	-
c_000000000005	11511	12900	-	DB=gnl|TC-DB|P96704|2.A.3.1.16;ID=904
c_000000000005	57876	58074	-	DB=gnl|TC-DB|Q8DT25|3.A.1.1.27;ID=951
c_000000000005	58048	58180	-	DB=gnl|TC-DB|Q00752|3.A.1.1.28;ID=952
c_000000000005	58184	58877	-
c_000000000005	58869	61131	-	DB=GH65;ID=954
c_000000000005	61260	63006	-	DB=GH13_20|GH13|CBM34;ID=955
c_000000000005	63002	64679	-	DB=GH13|GH13_31;ID=956
c_000000000006	4825	6004	+	DB=GH88;ID=1064
c_000000000006	6103	6604	+	DB=gnl|TC-DB|Q8DR76|4.A.6.1.14;ID=1065
c_000000000006	6756	7569	+	DB=gnl|TC-DB|Q8DR75|4.A.6.1.14;ID=1066
c_000000000006	7558	8374	+	DB=gnl|TC-DB|Q8DR74|4.A.6.1.14;ID=1067
c_000000000006	8493	8964	+
c_000000000006	8963	9311	+
c_000000000006	9249	11175	+	DB=PL12_1|PL12;ID=1070
c_000000000006	11244	12228	+
c_000000000006	12252	14544	+	DB=GH136;ID=1072
c_000000000006	14911	15070	+
c_000000000006	15804	16554	-
c_000000000006	17014	18697	-	DB=GH13|GH13_31;ID=1075
c_000000000006	26098	27427	+	DB=gnl|TC-DB|U5MFA1|4.A.3.2.9;ID=1084
c_000000000006	27475	30115	+	DB=GH38;ID=1085
c_000000000006	30111	31407	+	DB=GH125;ID=1086
c_000000000006	31403	32279	+
c_000000000006	32353	33784	+	DB=GH1;ID=1088
c_000000000006	33776	34091	+	DB=gnl|TC-DB|Q9CIF0|4.A.3.2.4;ID=1089
c_000000000006	34174	34492	+	DB=gnl|TC-DB|Q9CIE9|4.A.3.2.4;ID=1090
c_000000000006	34667	35492	-	DB=gnl|TC-DB|B3WB11|4.A.6.1.13;ID=1091
c_000000000006	35466	36273	-	DB=gnl|TC-DB|B3WB10|4.A.6.1.13;ID=1092
c_000000000006	36368	37307	-	DB=gnl|TC-DB|B3WB09|4.A.6.1.13;ID=1093
c_000000000006	37525	38770	+	DB=GH29;ID=1094
c_000000000007	8690	10109	-	DB=gnl|TC-DB|O35018|2.A.1.3.30;ID=1214
c_000000000007	10399	10966	-	DB=STP|TetR_N;ID=1215
c_000000000007	11092	12541	-	DB=GH1;ID=1216
c_000000000007	12711	14550	-	DB=gnl|TC-DB|P08722|4.A.1.2.2;ID=1217
c_000000000007	15001	15859	-
c_000000000007	15996	17628	-	DB=gnl|TC-DB|Q7NL25|3.A.1.106.11;ID=1219
c_000000000007	17624	19349	-	DB=gnl|TC-DB|Q7NL26|3.A.1.106.12;ID=1220
c_000000000007	107979	109125	-	DB=CBM50|GH25;ID=1301
c_000000000007	109135	109744	-	DB=gnl|TC-DB|Q9ZXB3|1.E.26.2.2;ID=1302
c_000000000008	27025	27991	+	DB=gnl|TC-DB|P0A6W3|9.B.146.1.6;ID=1349
c_000000000008	28021	29401	+
c_000000000008	29401	30493	+	DB=GT28;ID=1351
c_000000000009	12989	13835	+	DB=gnl|TC-DB|Q8Y8W1|4.A.6.1.16;ID=1449
c_000000000009	13868	14201	+
c_000000000009	14412	18537	+	DB=GH32;ID=1451
c_000000000009	29293	30508	-	DB=gnl|TC-DB|Q52000|2.A.1.6.3;ID=1462
c_000000000009	30963	31494	+	DB=DBD-Pfam|GerE;ID=1463
c_000000000009	31661	31814	+
c_000000000009	31824	32589	+	DB=CBM50|GH25;ID=1465
c_000000000009	41722	42214	+	DB=gnl|TC-DB|Q8Y8V9|4.A.6.1.16;ID=1475
c_000000000009	42256	43066	+	DB=gnl|TC-DB|B3WB10|4.A.6.1.13;ID=1476
c_000000000009	43058	43910	+	DB=gnl|TC-DB|B3WB11|4.A.6.1.13;ID=1477
c_000000000009	43939	46183	+	DB=GH31;ID=1478
c_000000000009	46272	46689	+	DB=gnl|TC-DB|V7IHL6|4.A.6.1.19;ID=1479
c_000000000009	46678	48367	+	DB=GH13|GH13_31;ID=1480
c_000000000009	48549	50361	-	DB=gnl|TC-DB|Q9WYC4|3.A.1.135.5;ID=1481
c_000000000009	50353	52063	-	DB=gnl|TC-DB|Q9WYC3|3.A.1.135.5;ID=1482
c_000000000009	52092	52401	-
c_000000000009	53029	55762	-	DB=gnl|TC-DB|P49022|9.B.74.1.1;ID=1484
c_000000000009	56319	57186	+	DB=gnl|TC-DB|O32167|3.A.1.24.2;ID=1485
c_000000000010	241	1690	-	DB=GH1;ID=1541
c_000000000010	1770	3624	-	DB=gnl|TC-DB|P40739|4.A.1.2.11;ID=1542
c_000000000010	3711	4542	-
c_000000000010	5207	7871	-	DB=gnl|TC-DB|A4VYG6|9.B.144.1.5;ID=1544
c_000000000010	8180	9920	+
c_000000000010	10270	11200	-	DB=GT2;ID=1546
c_000000000010	11286	11925	-
c_000000000010	12052	13018	+	DB=gnl|TC-DB|P54538|2.A.85.5.1;ID=1548
c_000000000010	14907	15543	+	DB=GH73;ID=1552
c_000000000010	15625	16312	+	DB=STP|Pribosyltran;ID=1553
c_000000000010	16318	17647	+	DB=gnl|TC-DB|P42086|2.A.40.3.1;ID=1554
c_000000000010	31635	32799	-	DB=GT4;ID=1568
c_000000000010	33185	34103	+
c_000000000010	34215	34683	+
c_000000000010	35576	36059	-	DB=gnl|TC-DB|Q02YV9|9.A.24.1.7;ID=1571
c_000000000010	36259	36406	+
c_000000000010	36588	37779	-	DB=gnl|TC-DB|O34546|2.A.1.2.69;ID=1573
c_000000000010	37986	38589	-	DB=gnl|TC-DB|S5VBU1|1.A.78.2.3;ID=1574
c_000000000012	21281	22040	-	DB=gnl|TC-DB|Q8Y5F0|3.A.1.134.12;ID=1768
c_000000000012	22340	23996	+	DB=gnl|TC-DB|P75835|2.A.3.7.2;ID=1769
c_000000000012	24131	25013	+
c_000000000012	25150	26446	+
c_000000000012	26583	27582	-	DB=CE4;ID=1772
c_000000000012	27891	30216	-
c_000000000012	30503	31553	-
c_000000000012	31631	32267	-	DB=gnl|TC-DB|A5FN22|8.A.3.3.4;ID=1775
c_000000000012	32324	33017	-
c_000000000012	33260	34700	-
c_000000000012	34714	35851	-	DB=GT4;ID=1778
c_000000000012	35905	36871	-	DB=GT2;ID=1779
c_000000000012	37280	38954	+
c_000000000012	39108	40848	-
c_000000000012	41043	43125	-	DB=GH25;ID=1782
c_000000000012	43263	44751	-
c_000000000012	45001	46042	+
c_000000000012	46169	47162	-	DB=GT2;ID=1785
c_000000000012	47233	48376	-	DB=GT0;ID=1786
c_000000000012	48637	49504	-
c_000000000012	49646	51047	-	DB=gnl|TC-DB|917585193|9.B.18.1.3;ID=1788
c_000000000012	51177	51918	-	DB=GT32;ID=1789
c_000000000012	51939	52695	-	DB=GT2;ID=1790
c_000000000012	52779	53715	-
c_000000000012	53873	54536	-	DB=gnl|TC-DB|A1VZQ3|3.A.1.3.16;ID=1792
c_000000000012	54551	55196	-	DB=gnl|TC-DB|Q9CES5|3.A.1.3.25;ID=1793
c_000000000012	55197	56022	-	DB=gnl|TC-DB|Q0P9X8|3.A.1.3.16;ID=1794
c_000000000012	56137	56875	-	DB=gnl|TC-DB|Q9CES4|3.A.1.3.25;ID=1795
c_000000000012	64330	65275	-	DB=gnl|TC-DB|Q1LHU8|2.A.4.7.9;ID=1804
c_000000000012	65449	65785	-	DB=DBD-Pfam|HTH_5,DBD-SUPERFAMILY|0043669;ID=1805
c_000000000012	65959	66889	+
c_000000000012	67176	68955	-	DB=GH77|CBM34|GH13|GH13_39;ID=1807
c_000000000012	69204	71613	-	DB=GT35;ID=1808
c_000000000012	71828	73274	-	DB=GT5;ID=1809
c_000000000012	73266	74436	-
c_000000000012	74432	75575	-
c_000000000012	75571	77671	-	DB=GH13|GH13_9|CBM48;ID=1812
c_000000000012	78047	79079	+
c_000000000012	79345	80248	-
c_000000000012	80605	81436	-	DB=gnl|TC-DB|P39803|2.A.115.1.1;ID=1815
c_000000000012	81901	83833	-
c_000000000012	84265	84667	-
c_000000000012	85299	87450	-	DB=gnl|TC-DB|Q9FI56|3.A.9.1.2;ID=1818
c_000000000014	13641	15603	-	DB=gnl|TC-DB|Q8NMD6|4.A.1.2.12;ID=1914
c_000000000014	15605	17273	-	DB=GH13|GH13_31;ID=1915
c_000000000014	17347	18349	-	DB=DBD-Pfam|LacI,DBD-SUPERFAMILY|0036955;ID=1916
c_000000000014	18746	20225	-	DB=GH32;ID=1917
c_000000000015	55051	56059	+	DB=gnl|TC-DB|D0DT64|9.B.126.2.5;ID=2032
c_000000000015	56144	56606	-
c_000000000015	56856	57681	+
c_000000000015	57959	59021	+	DB=GT2;ID=2035
c_000000000018	3745	4462	-	DB=gnl|TC-DB|H8E4X1|9.B.18.1.2;ID=2166
c_000000000018	4559	5426	-	DB=GT2;ID=2167
c_000000000018	5452	6889	-	DB=gnl|TC-DB|Q8KUK6|2.A.66.2.16;ID=2168
c_000000000018	7656	8430	-	DB=GT32;ID=2169
c_000000000018	9589	10849	-
c_000000000018	10886	11861	-	DB=GT2;ID=2171
c_000000000018	11984	13160	-	DB=GT4;ID=2172
c_000000000018	13128	14310	-	DB=GT4;ID=2173
c_000000000018	14448	15207	-	DB=gnl|TC-DB|P39851|8.A.3.2.1;ID=2174
c_000000000018	15221	16151	-
c_000000000018	16510	17230	+
c_000000000018	17511	18012	-	DB=gnl|TC-DB|A2RM05|2.A.88.9.1;ID=2177
c_000000000018	36935	38360	-	DB=gnl|TC-DB|Q9CJ32|4.A.3.2.4;ID=2197
c_000000000018	39166	41389	+	DB=GH36;ID=2198
c_000000000018	41451	42195	+
c_000000000018	42471	43218	+	DB=DBD-Pfam|GerE,DBD-SUPERFAMILY|0039939;ID=2200
c_000000000018	43563	46146	-	DB=gnl|TC-DB|Q6MDD6|3.A.7.16.1;ID=2201
c_000000000020	31891	33328	-	DB=GH1;ID=2290
c_000000000020	33380	34745	-	DB=gnl|TC-DB|Q72XQ0|4.A.3.2.8;ID=2291
c_000000000020	34767	35262	-
c_000000000020	35288	35606	-	DB=gnl|TC-DB|P46319|4.A.3.2.2;ID=2293
c_000000000020	35615	35930	-	DB=gnl|TC-DB|Q9CIF0|4.A.3.2.4;ID=2294
c_000000000021	30706	31867	+	DB=CE9;ID=2333
c_000000000021	31966	33763	+	DB=GH35;ID=2334
c_000000000021	33765	34248	+	DB=gnl|TC-DB|B3W754|4.A.6.1.18;ID=2335
c_000000000021	34260	35178	+	DB=gnl|TC-DB|B3W755|4.A.6.1.18;ID=2336
c_000000000021	35164	35986	+	DB=gnl|TC-DB|B3W756|4.A.6.1.18;ID=2337
c_000000000021	36022	36403	+	DB=gnl|TC-DB|B3W757|4.A.6.1.18;ID=2338
c_000000000024	9072	10209	-	DB=GH29;ID=2428
c_000000000024	10303	11734	-	DB=gnl|TC-DB|B3W8U5|2.A.2.1.2;ID=2429
c_000000000024	12296	12719	+
c_000000000024	12858	13233	+
c_000000000024	13658	15977	+	DB=gnl|TC-DB|Q03RZ6|3.A.1.122.13;ID=2432
c_000000000024	16390	17830	+	DB=gnl|TC-DB|Q5M4H8|2.A.17.1.6;ID=2433
c_000000000026	11027	12209	-	DB=CBM50|GH25;ID=2500
c_000000000026	12219	12633	-	DB=gnl|TC-DB|Q38613|1.E.11.1.2;ID=2501
c_000000000030	4634	5576	-	DB=GT2;ID=2609
c_000000000030	5577	6249	-	DB=gnl|TC-DB|S2NE98|9.B.105.2.2;ID=2610
c_000000000030	6238	6895	-	DB=gnl|TC-DB|P0ABP6|9.B.27.2.3;ID=2611
c_000000000030	7104	8457	-	DB=STP|HisKA,STP|HATPase_c;ID=2612
c_000000000030	8511	9300	-	DB=DBD-Pfam|Trans_reg_C;ID=2613
c_000000000030	9496	10882	-	DB=GH4;ID=2614
c_000000000030	11021	12626	-	DB=gnl|TC-DB|P19642|4.A.1.1.3;ID=2615
c_000000000030	12880	15970	-	DB=CBM32|PL8;ID=2616
c_000000000034	10415	11795	-	DB=gnl|TC-DB|F2HK99|2.A.26.1.9;ID=2695
c_000000000034	12435	13122	-
c_000000000034	13566	14325	+	DB=DBD-Pfam|HTH_DeoR,DBD-SUPERFAMILY|0043758;ID=2697
c_000000000034	14409	15192	+	DB=GT2;ID=2698
c_000000000046	1562	2591	-	DB=GT4;ID=2874
c_000000000046	2593	3802	-	DB=GT4;ID=2875
c_000000000046	3858	4158	+
c_000000000046	4088	5822	-	DB=gnl|TC-DB|O07002|2.A.3.11.1;ID=2877
