# Supplementary material for: Genomic characterization of Lacticaseibacillus paracasei strains from Greek fermented olives reveals common and unique characteristics and distinct clades
Source: Appl Environ Microbiol. 2026 Mar 30;92(4):e00515-26. doi: 10.1128/aem.00515-26 (PMC13101490; doi:10.1128/aem.00515-26)
Supplement: Table S3 — Biochemical profile. [file aem.00515-26-s0003.xlsx]

## Sheet: Sheet1
Table S3: biochemical profile based on carbohydrate utilization (API 50 CHL )
Number of well	Biochemical tests	OLX3 24h	OLX3 48h
0	Control	blue	blue
1	Glycerol	blue	blue
2	Erythritol	blue	blue
3	D-Arabinose	blue	blue
4	L-Arabinose	blue	blue
5	Ribose	yellow	yellow
6	D-Xylose	blue	blue
7	L-Xylose	blue	blue
8	Adonithol	blue	yellow
9	Methyl xyloside	blue	blue
10	Galactose	yellow	yellow
11	D-Glucose	yellow	yellow
12	D-Fructose	yellow	yellow
13	D-Mannose	yellow	yellow
14	Sorbose	blue	blue
15	Rhamnose	blue	blue
16	Dulcitol	blue	blue
17	Inositol	blue	blue
18	Mannitol	yellow	yellow
19	Sorbitol	yellow	yellow
20	Methyl-D-mannoside	blue	blue
21	Methyl-D-glucoside	blue	blue
22	N-acetyl-glucosamine	yellow	green
23	Amygdalin	blue	blue
24	Arbutin	blue	yellow
25	Esculine	black	black
26	Salicin	yellow	green
27	Cellobiose	yellow	yellow
28	Maltose	blue	green
29	Lactose	yellow	yellow
30	Melibiose	blue	blue
31	Sucrose	yellow	yellow
32	Trehalose	yellow	yellow
33	Inulin	yellow	yellow
34	Melizitose	yellow	yellow
35	D-raffinose	blue	blue
36	Starch	blue	blue
37	Glycogen	blue	blue
38	Xylitol	blue	blue
39	Gentibiose	green	green
40	Turanose	yellow	yellow
41	Lyxose	blue	blue
42	Tagatose	yellow	yellow
43	D-fucose	blue	blue
44	L-fucose	blue	blue
45	D-Arabitol	blue	blue
46	L-Arabitol	blue	blue
47	Gluconate	green	green
48	2.Keto-gluconate	blue	blue
	5.keto-gluconate	blue	blue
