# Supplementary material for: Genomic characterization of Lacticaseibacillus paracasei strains from Greek fermented olives reveals common and unique characteristics and distinct clades
Source: Appl Environ Microbiol. 2026 Mar 30;92(4):e00515-26. doi: 10.1128/aem.00515-26 (PMC13101490; doi:10.1128/aem.00515-26)
Supplement: Table S4 — Beta-glucosidase activity. [file aem.00515-26-s0004.xlsx]

## Sheet: Sheet1
Table S4: β-glucosidase activity
Strain	Dilution	β-glucosidase activity (RFU) ± SD	Relative activity (%)	BAGEL in-silico prediction	Reference/Database
Lc. paracasei OLXI-9	Undiluted	1	100	Positive for gusA3-like gene	BAGEL4 database, Medema et al., 2011
Lc. paracasei OLXI-9	1:5	0.8	80	—	—
Lc. paracasei OLXI-9	1:10	0.6	60	—	—
Lc. paracasei OLXI-9	1:20	0.7	70	—	—
Lc. rhamnosus OXLAL-2	Undiluted	4.3	430	Positive for gusA3-like gene	BAGEL4 database, Medema et al., 2011
Lc. rhamnosus OXLAL-2	1:5	6.8	680	—	—
Lc. rhamnosus OXLAL-2	1:10	7	700	—	—
Lc. rhamnosus OXLAL-2	1:20	6.4	640	—	—
